# Supplementary material for: H3K4 methylation at active genes mitigates transcription-replication conflicts during replication stress
Source: Nat Commun. 2020 Feb 10;11:809. doi: 10.1038/s41467-020-14595-4 (PMC7010754; doi:10.1038/s41467-020-14595-4)
Supplement: Supplementary file 4 — Source Data [file 41467_2020_14595_MOESM4_ESM.xlsx]

## Sheet: Fig 1d
Repeat1
53 H3
Time	Colonies			Avg	Factor	plating		Rate	%		Time	AVG	STDV
0	115	113	121	116.333	10000	1.16333e+06		1	100		0	100	0
1.5	54	36	48	46	1000	46000		0.0395415	3.95415		1.5	4.42501	0.414308
3	64	68	67	66.3333	100	6633.33		0.00570201	0.570201		3	0.56698	0.00386696
4.5	33	20	30	27.6667	100	2766.67		0.00237822	0.237822		4.5	0.208716	0.027396
Repeat2
53 H3
Time	Colonies
0	104	112	122	112.667	10000	1.12667e+06		1	100
1.5	56	48	56	53.3333	1000	53333.3		0.0473373	4.73373
3	80	52	60	64	100	6400		0.00568047	0.568047
4.5	16	25	21	20.6667	100	2066.67		0.00183432	0.183432
Repeat3
53 H3
Time	Colonies
0	116	109	102	109	10000	1090000		1	100
1.5		59	41	50	1000	50000		0.0458716	4.58716
3	62	70	52	61.3333	100	6133.33		0.00562691	0.562691
4.5	27	16	24	22.3333	100	2233.33		0.00204893	0.204893
Repeat1
53 H3K4A
Time	Colonies			Avg	Factor	plating		Rate	%		Time	AVG	STDV
0	107	80	84	90.3333	10000	903333		1	100		0	100	0
1.5	80	82	96	86	2000	172000		0.190406	19.0406		1.5	19.878	0.992138
3	72	68	66	68.6667	1000	68666.7		0.0760148	7.60148		3	7.5911	0.133028
4.5	71	96	73	80	500	40000		0.0442804	4.42804		4.5	4.30589	0.122772
Repeat2
53 H3K4A
Time	Colonies
0	93	81	89	87.6667	10000	876667		1	100
1.5	89	84	85	86	2000	172000		0.196198	19.6198
3	61	72	70	67.6667	1000	67666.7		0.0771863	7.71863
4.5	78	77	65	73.3333	500	36666.7		0.0418251	4.18251
Repeat3
53 H3K4A
Time	Colonies
0	97	84	86	89	10000	890000		1	100
1.5	103	89	88	93.3333	2000	186667		0.209738	20.9738
3	69	66	64	66.3333	1000	66333.3		0.0745318	7.45318
4.5	63	73	94	76.6667	500	38333.3		0.0430712	4.30712
Repeat1
H3
Time	Colonies			Avg	Factor	plating		Rate	%		Time	AVG	STDV
0	93	98	94	95	10000	950000		1	100		0	100	0
1.5	54	53	69	58.6667	20000	1.17333e+06		1.23509	123.509		1.5	128.757	13.2646
3	42	44	39	41.6667	30000	1250000		1.31579	131.579		3	160.076	24.8484
4.5	46	38	50	44.6667	50000	2.23333e+06		2.35088	235.088		4.5	340.511	102.992
Repeat2
H3
Time	Colonies
0	67	87	105	86.3333	10000	863333		1	100
1.5	47	59	48	51.3333	20000	1.02667e+06		1.18919	118.919
3	40	58	55	51	30000	1530000		1.7722	177.22
4.5	62	53	64	59.6667	50000	2.98333e+06		3.4556	345.56
Repeat3
H3
Time	Colonies
0	68	72	63	67.6667	10000	676667		1	100
1.5	51	53	42	48.6667	20000	973333		1.43842	143.842
3	31	33	52	38.6667	30000	1160000		1.71429	171.429
4.5	73	62	44	59.6667	50000	2.98333e+06		4.40887	440.887
Repeat1
H3K4A
Time	Colonies			Avg	Factor	plating		Rate	%		Time	AVG	STDV
0	86	100	88	91.3333	10000	913333		1	100		0	100	0
1.5	46	95	32	57.6667	20000	1.15333e+06		1.26277	126.277		1.5	131.56	4.58096
3	53	47	47	49	30000	1470000		1.60949	160.949		3	185.4	25.7426
4.5	58	51	50	53	50000	2650000		2.90146	290.146		4.5	347.397	67.7335
Repeat2
H3K4A
Time	Colonies
0	71	74	96	80.3333	10000	803333		1	100
1.5	60	50	52	54	20000	1080000		1.3444	134.44
3	53	47	47	49	30000	1470000		1.82988	182.988
4.5	58	51	50	53	50000	2650000		3.29876	329.876
Repeat3
H3K4A
Time	Colonies
0	70	67	75	70.6667	10000	706667		1	100
1.5	51	45	46	47.3333	20000	946667		1.33962	133.962
3	41	59	50	50	30000	1500000		2.12264	212.264
4.5	59	58	62	59.6667	50000	2.98333e+06		4.2217	422.17
Repeat1
53 bre2
Time	Colonies			Avg	Factor	plating		Rate	%		Time	AVG	STDV
0	103	95	83	93.6667	10000	936667		1	100		0	100	0
1.5	87	94	93	91.3333	1000	91333.3		0.0975089	9.75089		1.5	9.80271	0.660711
3	53	64	51	56	500	28000		0.0298932	2.98932		3	2.82542	0.318386
4.5	42	31	37	36.6667	300	11000		0.0117438	1.17438		4.5	1.24026	0.130213
Repeat2
53 bre2
Time	Colonies
0	73	85	88	82	10000	820000		1	100
1.5	92	68	98	86	1000	86000		0.104878	10.4878
3	46	52	51	49.6667	500	24833.3		0.0302846	3.02846
4.5	40	39	35	38	300	11400		0.0139024	1.39024
Repeat3
53 bre2
Time	Colonies
0	80	110	111	100.333	10000	1.00333e+06		1	100
1.5	102	98	76	92	1000	92000		0.0916944	9.16944
3	42	53	53	49.3333	500	24666.7		0.0245847	2.45847
4.5	50	34	32	38.6667	300	11600		0.0115615	1.15615
Repeat1
53 spp1
Time	Colonies			Avg	Factor	plating		Rate	%		Time	AVG	STDV
0	93	82	93	89.3333	10000	893333		1	100		0	100	0
1.5	72	52	71	65	1000	65000		0.0727612	7.27612		1.5	7.39217	0.86981
3	30	29	35	31.3333	500	15666.7		0.0175373	1.75373		3	1.55967	0.264328
4.5	9	23	8	13.3333	300	4000		0.00447761	0.447761		4.5	0.540441	0.113242
Repeat2
53 spp1
Time	Colonies
0	93	107	90	96.6667	10000	966667		1	100
1.5	67	58	66	63.6667	1000	63666.7		0.0658621	6.58621
3	29	20	24	24.3333	500	12166.7		0.0125862	1.25862
4.5	11	17	21	16.3333	300	4900		0.00506897	0.506897
Repeat3
53 spp1
Time	Colonies
0	86	89	86	87	10000	870000		1	100
1.5	89	59	69	72.3333	1000	72333.3		0.0831418	8.31418
3	31	30	26	29	500	14500		0.0166667	1.66667
4.5	16	18	24	19.3333	300	5800		0.00666667	0.666667
Repeat1
53 set1
Time	Colonies			Avg	Factor	plating		Rate	%		Time	AVG	STDV
0	86	105	89	93.3333	10000	933333		1	100		0	100	0
1.5	72	68	68	69.3333	2000	138667		0.148571	14.8571		1.5	13.7334	1.84628
3	59	49	56	54.6667	1000	54666.7		0.0585714	5.85714		3	5.68752	0.346886
4.5	61	59	87	69	500	34500		0.0369643	3.69643		4.5	3.35479	0.334068
Repeat2
53 set1
Time	Colonies
0	91	93	105	96.3333	10000	963333		1	100
1.5	77	71	65	71	2000	142000		0.147405	14.7405
3	58	61	52	57	1000	57000		0.0591696	5.91696
4.5	67	61	65	64.3333	500	32166.7		0.033391	3.3391
Repeat3
53 set1
Time	Colonies
0	123	83	106	104	10000	1040000		1	100
1.5	55	73	53	60.3333	2000	120667		0.116026	11.6026
3	41	72	52	55	1000	55000		0.0528846	5.28846
4.5	64	74	51	63	500	31500		0.0302885	3.02885

## Sheet: Fig 5d
Targets	Samples	CT	AVG	STDV		gene expression
LRE1	H3-log-1	21.36	21.33	0.0360555		Sample	LRE1 Average CT		SCR1 Average CT		ΔCT		ΔΔCT		Fold difference
	H3-log-2	21.34					AVG	±	AVG	±	AVG	±	AVG	±	Fold	Lower range	Upper range
	H3-log-3	21.29				H3-log	21.33	0.04	13.1	0.06	8.23	0.072111	0	0.072111	1	0.951245	1.05125
	H3-met30-1	25.64	25.68	0.034641		H3-met30	25.68	0.03	13.09	0.08	12.59	0.08544	4.36	0.08544	0.0486978	0.0458975	0.0516689
	H3-met30-2	25.7				H3-met90	25.39	0.06	12.98	0.02	12.41	0.0632456	4.18	0.0632456	0.0551689	0.0528027	0.0576413
	H3-met30-3	25.7				H3K4A-log	21.1	0.03	13.12	0.02	7.98	0.0360555	-0.25	0.0360555	1.18921	1.15986	1.2193
	H3-metHU120-1	25.34	25.39	0.0556776		H3K4A-met30	25.16	0.11	13.26	0.05	11.9	0.12083	3.67	0.12083	0.0785633	0.0722514	0.0854267
	H3-metHU120-2	25.38				H3K4A-met90	25.11	0.03	13.12	0.04	11.99	0.05	3.76	0.05	0.073812	0.0712977	0.076415
	H3-metHU120-3	25.45
	H3K4A-log-1	21.1	21.0967	0.0251661
	H3K4A-log-2	21.12
	H3K4A-log-3	21.07
	H3K4A-met30-1	25.09	25.1567	0.106927
	H3K4A-met30-2	25.1
	H3K4A-met30-3	25.28
	H3K4A-metHU120-1	25.1	25.1133	0.0321455
	H3K4A-metHU120-2	25.15
	H3K4A-metHU120-3	25.09
SCR1	H3-log-1	13.14	13.1	0.0565685
	H3-log-2	13.06
	H3-log-3
	H3-met30-1	13.09	13.09	0.08
	H3-met30-2	13.01
	H3-met30-3	13.17
	H3-metHU120-1	12.97	12.98	0.0173205
	H3-metHU120-2	13
	H3-metHU120-3	12.97
	H3K4A-log-1	13.1	13.12	0.02
	H3K4A-log-2	13.14
	H3K4A-log-3	13.12
	H3K4A-met30-1	13.28	13.2633	0.0472582
	H3K4A-met30-2	13.3
	H3K4A-met30-3	13.21
	H3K4A-metHU120-1	13.17	13.1233	0.0416333
	H3K4A-metHU120-2	13.09
	H3K4A-metHU120-3	13.11

## Sheet: Fig 5e
Targets	Samples	CT	AVG	STDV		gene expression	LRE1-P1 (H3/Input)
Input-P1	53jhdH3-MET(++)-1	23.85	23.81	0.0360555		Sample	Input Average CT		H3-IP Average CT		ΔCT		ΔΔCT		Fold difference
	53jhdH3-MET(++)-2	23.8					AVG	±	AVG	±	AVG	±	AVG	±	Fold	Lower range	Upper range
	53jhdH3-MET(++)-3	23.78				53jhdH3-MET(++)	23.81	0.04	22.97	0.05	0.84	0.0640312	1.11022e-16	0.0640312	1	0.956587	1.04538
	53jhdK4A-MET(++)-1	23.78	23.6967	0.0723418		53jhdK4A-MET(++)	23.7	0.07	23.79	0.05	-0.09	0.0860233	0.93	0.0860233	0.524858	0.494477	0.557106
	53jhdK4A-MET(++)-2	23.65				53jhdH3-MET(-+)	24.54	0.09	23.12	0.07	1.42	0.114018	-0.58	0.114018	1.49485	1.38126	1.61778
	53jhdK4A-MET(++)-3	23.66				53jhdK4A-MET(-+)	23.32	0.03	23.09	0.08	0.23	0.08544	0.61	0.08544	0.655197	0.617521	0.695171
	53jhdH3-MET(-+)-1	24.64	24.54	0.0866025
	53jhdH3-MET(-+)-2	24.49
	53jhdH3-MET(-+)-3	24.49				gene expression	LRE1-P1 (me3/Input)
	53jhdK4A-MET(-+)-1	23.34	23.3233	0.0288675		Sample	Input Average CT		me3-IP Average CT		ΔCT		ΔΔCT		Fold difference				ΔCT (Fold)
	53jhdK4A-MET(-+)-2	23.34					AVG	±	AVG	±	AVG	±	AVG	±	Fold	Lower range	Upper range		AVG	Lower range	Upper range
	53jhdK4A-MET(-+)-3	23.29				53jhdH3-MET(++)	23.81	0.04	22.69	0.05	1.12	0.0640312	2.66454e-15	0.0640312	1	0.956587	1.04538		0.434694	0.415823	0.454422
						53jhdH3-MET(-+)	24.54	0.09	22.03	0.04	2.51	0.0984886	-1.39	0.0984886	2.62079	2.44784	2.80595		1.13924	1.06406	1.21973
H3-IP-P1	53jhdH3-MET(++)-1	23	22.97	0.0519615
	53jhdH3-MET(++)-2	23
	53jhdH3-MET(++)-3	22.91				gene expression	LRE1-P1 (me3/H3)
	53jhdK4A-MET(++)-1	23.83	23.7867	0.0450925		Sample	H3 Average CT		me3-IP Average CT		ΔCT		ΔΔCT		Fold difference				ΔCT (Fold)
	53jhdK4A-MET(++)-2	23.74					AVG	±	AVG	±	AVG	±	AVG	±	Fold	Lower range	Upper range		AVG	Lower range	Upper range
	53jhdK4A-MET(++)-3	23.79				53jhdH3-MET(++)	22.97	0.05	22.69	0.05	0.28	0.0707107	2.44249e-15	0.0707107	1	0.952169	1.05023		1.82129	1.73418	1.91278
	53jhdH3-MET(-+)-1	23.19	23.1233	0.0650641		53jhdH3-MET(-+)	23.12	0.07	22.03	0.04	1.09	0.0806226	-0.81	0.0806226	1.75321	1.65792	1.85398		3.19311	3.01956	3.37663
	53jhdH3-MET(-+)-2	23.12
	53jhdH3-MET(-+)-3	23.06
	53jhdK4A-MET(-+)-1	23.18	23.09	0.0793725
	53jhdK4A-MET(-+)-2	23.03
	53jhdK4A-MET(-+)-3	23.06
me3-IP-P1	53jhdH3-MET(++)-1	22.75	22.69	0.052915
	53jhdH3-MET(++)-2	22.65
	53jhdH3-MET(++)-3	22.67
	53jhdH3-MET(-+)-1	22.06	22.0267	0.0351188
	53jhdH3-MET(-+)-2	21.99
	53jhdH3-MET(-+)-3	22.03
Targets	Samples	CT	AVG	STDV		gene expression	LRE1-P2 (H3/Input)
Input-P2	53jhdH3-MET(++)-1	24.64	24.51	0.168226		Sample	Input Average CT		H3-IP Average CT		ΔCT		ΔΔCT		Fold difference
	53jhdH3-MET(++)-2	24.57					AVG	±	AVG	±	AVG	±	AVG	±	Fold	Lower range	Upper range
	53jhdH3-MET(++)-3	24.32				53jhdH3-MET(++)	24.51	0.17	23.01	0.04	1.5	0.174642	0	0.174642	1	0.885987	1.12868
	53jhdK4A-MET(++)-1	24.47	24.44	0.0264575		53jhdK4A-MET(++)	24.44	0.03	23.39	0.08	1.05	0.08544	0.45	0.08544	0.732043	0.689948	0.776706
	53jhdK4A-MET(++)-2	24.42				53jhdH3-MET(-+)	25.21	0.03	23.44	0.02	1.77	0.0360555	-0.27	0.0360555	1.20581	1.17605	1.23632
	53jhdK4A-MET(++)-3	24.43				53jhdK4A-MET(-+)	24.14	0.04	22.86	0.04	1.28	0.0565685	0.22	0.0565685	0.858565	0.825552	0.892899
	53jhdH3-MET(-+)-1	25.19	25.2067	0.0288675
	53jhdH3-MET(-+)-2	25.24
	53jhdH3-MET(-+)-3	25.19				gene expression	LRE1-P2 (me3/Input)
	53jhdK4A-MET(-+)-1	24.1	24.1433	0.0404145		Sample	Input Average CT		me3-IP Average CT		ΔCT		ΔΔCT		Fold difference				ΔCT (Fold)
	53jhdK4A-MET(-+)-2	24.18					AVG	±	AVG	±	AVG	±	AVG	±	Fold	Lower range	Upper range		AVG	Lower range	Upper range
	53jhdK4A-MET(-+)-3	24.15				53jhdH3-MET(++)	24.51	0.17	21.82	0.06	2.69	0.180278	-1.33227e-15	0.180278	1	0.882533	1.1331		1.29063	1.13902	1.46241
						53jhdH3-MET(-+)	25.21	0.03	21.38	0.12	3.83	0.123693	-1.14	0.123693	2.20381	2.02273	2.4011		2.8443	2.6106	3.09892
H3-IP-P2	53jhdH3-MET(++)-1	23.05	23.0133	0.0351188
	53jhdH3-MET(++)-2	22.98
	53jhdH3-MET(++)-3	23.01				gene expression	LRE1-P2 (me3/H3)
	53jhdK4A-MET(++)-1	23.48	23.3867	0.0814453		Sample	H3 Average CT		me3-IP Average CT		ΔCT		ΔΔCT		Fold difference				ΔCT (Fold)
	53jhdK4A-MET(++)-2	23.33					AVG	±	AVG	±	AVG	±	AVG	±	Fold	Lower range	Upper range		AVG	Lower range	Upper range
	53jhdK4A-MET(++)-3	23.35				53jhdH3-MET(++)	23.01	0.04	21.82	0.06	1.19	0.072111	-1.33227e-15	0.072111	1	0.951245	1.05125		3.42229	3.25544	3.5977
	53jhdH3-MET(-+)-1	23.42	23.4367	0.0152753		53jhdH3-MET(-+)	23.44	0.02	21.38	0.12	2.06	0.121655	-0.87	0.121655	1.82766	1.67986	1.98847		6.25479	5.74898	6.80511
	53jhdH3-MET(-+)-2	23.44
	53jhdH3-MET(-+)-3	23.45
	53jhdK4A-MET(-+)-1	22.82	22.8567	0.0351188
	53jhdK4A-MET(-+)-2	22.86
	53jhdK4A-MET(-+)-3	22.89
me3-IP-P2	53jhdH3-MET(++)-1	21.75	21.8167	0.0585947
	53jhdH3-MET(++)-2	21.86
	53jhdH3-MET(++)-3	21.84
	53jhdH3-MET(-+)-1	21.52	21.3833	0.118462
	53jhdH3-MET(-+)-2	21.32
	53jhdH3-MET(-+)-3	21.31
Targets	Samples	CT	AVG	STDV		gene expression	LRE1-P3 (H3/Input)
Input-P3	53jhdH3-MET(++)-1	22.23	22.26	0.0608276		Sample	Input Average CT		H3-IP Average CT		ΔCT		ΔΔCT		Fold difference
	53jhdH3-MET(++)-2	22.22					AVG	±	AVG	±	AVG	±	AVG	±	Fold	Lower range	Upper range
	53jhdH3-MET(++)-3	22.33				53jhdH3-MET(++)	22.26	0.06	20.85	0.03	1.41	0.067082	-2.22045e-16	0.067082	1	0.954567	1.0476
	53jhdK4A-MET(++)-1	22.22	22.1833	0.0321455		53jhdK4A-MET(++)	22.18	0.03	21.04	0.03	1.14	0.0424264	0.27	0.0424264	0.82932	0.805286	0.85407
	53jhdK4A-MET(++)-2	22.16				53jhdH3-MET(-+)	22.93	0.05	21.01	0.03	1.92	0.0583095	-0.51	0.0583095	1.42405	1.36764	1.48279
	53jhdK4A-MET(++)-3	22.17				53jhdK4A-MET(-+)	21.96	0.08	20.64	0.06	1.32	0.1	0.09	0.1	0.939523	0.876606	1.00696
	53jhdH3-MET(-+)-1	22.99	22.93	0.052915
	53jhdH3-MET(-+)-2	22.91
	53jhdH3-MET(-+)-3	22.89				gene expression	LRE1-P3 (me3/Input)
	53jhdK4A-MET(-+)-1	22.05	21.9633	0.0757188		Sample	Input Average CT		me3-IP Average CT		ΔCT		ΔΔCT		Fold difference				ΔCT (Fold)
	53jhdK4A-MET(-+)-2	21.93					AVG	±	AVG	±	AVG	±	AVG	±	Fold	Lower range	Upper range		AVG	Lower range	Upper range
	53jhdK4A-MET(-+)-3	21.91				53jhdH3-MET(++)	22.26	0.06	19.47	0.03	2.79	0.067082	-2.66454e-15	0.067082	1	0.954567	1.0476		1.38326	1.32041	1.4491
						53jhdH3-MET(-+)	22.93	0.05	19.49	0.03	3.44	0.0583095	-0.65	0.0583095	1.56917	1.50701	1.63389		2.17057	2.08459	2.26009
H3-IP-P3	53jhdH3-MET(++)-1	20.85	20.85	0.03
	53jhdH3-MET(++)-2	20.88
	53jhdH3-MET(++)-3	20.82				gene expression	LRE1-P3 (me3/H3)
	53jhdK4A-MET(++)-1	21.06	21.0367	0.0251661		Sample	H3 Average CT		me3-IP Average CT		ΔCT		ΔΔCT		Fold difference				ΔCT (Fold)
	53jhdK4A-MET(++)-2	21.01					AVG	±	AVG	±	AVG	±	AVG	±	Fold	Lower range	Upper range		AVG	Lower range	Upper range
	53jhdK4A-MET(++)-3	21.04				53jhdH3-MET(++)	20.85	0.03	19.47	0.03	1.38	0.0424264	-2.66454e-15	0.0424264	1	0.97102	1.02984		3.90403	3.79089	4.02054
	53jhdH3-MET(-+)-1	21	21.0067	0.0305505		53jhdH3-MET(-+)	21.01	0.03	19.49	0.03	1.52	0.0424264	-0.14	0.0424264	1.10191	1.06997	1.13479		4.30187	4.1772	4.43025
	53jhdH3-MET(-+)-2	20.98
	53jhdH3-MET(-+)-3	21.04
	53jhdK4A-MET(-+)-1	20.71	20.6433	0.057735
	53jhdK4A-MET(-+)-2	20.61
	53jhdK4A-MET(-+)-3	20.61
me3-IP-P3	53jhdH3-MET(++)-1	19.49	19.4667	0.0321455
	53jhdH3-MET(++)-2	19.43
	53jhdH3-MET(++)-3	19.48
	53jhdH3-MET(-+)-1	19.52	19.4933	0.0251661
	53jhdH3-MET(-+)-2	19.49
	53jhdH3-MET(-+)-3	19.47
Targets	Samples	CT	AVG	STDV		gene expression	LRE1-TEL (H3/Input)
Input-TEL	53jhdH3-MET(++)-1	22.03	21.93	0.0953939		Sample	Input Average CT		H3-IP Average CT		ΔCT		ΔΔCT		Fold difference
	53jhdH3-MET(++)-2	21.84					AVG	±	AVG	±	AVG	±	AVG	±	Fold	Lower range	Upper range
	53jhdH3-MET(++)-3	21.92				53jhdH3-MET(++)	21.93	0.1	23.59	0.04	-1.66	0.107703	2.22045e-16	0.107703	1	0.928064	1.07751
	53jhdK4A-MET(++)-1	21.97	21.9367	0.0945163		53jhdK4A-MET(++)	21.94	0.09	24.02	0.02	-2.08	0.0921954	0.42	0.0921954	0.747425	0.701155	0.796748
	53jhdK4A-MET(++)-2	21.83				53jhdH3-MET(-+)	22.06	0.03	23.79	0.05	-1.73	0.0583095	0.07	0.0583095	0.952638	0.914903	0.99193
	53jhdK4A-MET(++)-3	22.01				53jhdK4A-MET(-+)	21.65	0.06	23.65	0.03	-2	0.067082	0.34	0.067082	0.790041	0.754147	0.827644
	53jhdH3-MET(-+)-1	22.08	22.0633	0.0288675
	53jhdH3-MET(-+)-2	22.03
	53jhdH3-MET(-+)-3	22.08				gene expression	LRE1-TEL (me3/Input)
	53jhdK4A-MET(-+)-1	21.59	21.65	0.0556776		Sample	Input Average CT		me3-IP Average CT		ΔCT		ΔΔCT		Fold difference				ΔCT (Fold)
	53jhdK4A-MET(-+)-2	21.7					AVG	±	AVG	±	AVG	±	AVG	±	Fold	Lower range	Upper range		AVG	Lower range	Upper range
	53jhdK4A-MET(-+)-3	21.66				53jhdH3-MET(++)	21.93	0.1	24.6	0.03	-2.67	0.104403	1.77636e-15	0.104403	1	0.93019	1.07505		0.0314253	0.0292315	0.0337838
						53jhdH3-MET(-+)	22.06	0.03	24.43	0.08	-2.37	0.08544	-0.3	0.08544	1.23114	1.16035	1.30626		0.0386891	0.0364644	0.0410496
H3-IP-TEL	53jhdH3-MET(++)-1	23.56	23.5933	0.0351188
	53jhdH3-MET(++)-2	23.59
	53jhdH3-MET(++)-3	23.63				gene expression	LRE1-TEL (me3/H3)
	53jhdK4A-MET(++)-1	24	24.0167	0.0152753		Sample	H3 Average CT		me3-IP Average CT		ΔCT		ΔΔCT		Fold difference				ΔCT (Fold)
	53jhdK4A-MET(++)-2	24.02					AVG	±	AVG	±	AVG	±	AVG	±	Fold	Lower range	Upper range		AVG	Lower range	Upper range
	53jhdK4A-MET(++)-3	24.03				53jhdH3-MET(++)	23.59	0.04	24.6	0.03	-1.01	0.05	1.55431e-15	0.05	1	0.965936	1.03526		0.744819	0.719448	0.771085
	53jhdH3-MET(-+)-1	23.77	23.7867	0.0472582		53jhdH3-MET(-+)	23.79	0.05	24.43	0.08	-0.64	0.0943398	-0.37	0.0943398	1.29235	1.21055	1.37969		0.962569	0.90164	1.02762
	53jhdH3-MET(-+)-2	23.75
	53jhdH3-MET(-+)-3	23.84
	53jhdK4A-MET(-+)-1	23.68	23.6533	0.0305505
	53jhdK4A-MET(-+)-2	23.62
	53jhdK4A-MET(-+)-3	23.66
me3-IP-TEL	53jhdH3-MET(++)-1	24.57	24.6	0.0264575
	53jhdH3-MET(++)-2	24.62
	53jhdH3-MET(++)-3	24.61
	53jhdH3-MET(-+)-1	24.49	24.4333	0.0814453
	53jhdH3-MET(-+)-2	24.34
	53jhdH3-MET(-+)-3	24.47

## Sheet: Fig 7c
Targets	Samples	CT	AVG	STDV		gene expression	CAN1-P1 (H3/Input)
Input-P1	CAN1-1	21.54	21.39	0.130767		Sample	Input Average CT		H3-IP Average CT		ΔCT		ΔΔCT		Fold difference
	CAN1-2	21.33					AVG	±	AVG	±	AVG	±	AVG	±	Fold	Lower range	Upper range
	CAN1-3	21.3				CAN1	21.39	0.13	23.71	0.04	-2.32	0.136015	4.44089e-16	0.136015	1	0.91003	1.09887
	53-CAN1-1	21.72	21.69	0.03		53-CAN1	21.69	0.03	23.74	0.07	-2.05	0.0761577	-0.27	0.0761577	1.20581	1.14381	1.27117
	53-CAN1-2	21.66				pTEF-CAN1	21.34	0.09	24.49	0.04	-3.15	0.0984886	0.83	0.0984886	0.562529	0.525408	0.602273
	53-CAN1-3	21.69				53-pTEF-CAN1	21.87	0.04	24.42	0.1	-2.55	0.107703	0.23	0.107703	0.852635	0.7913	0.918724
	pTEF-CAN1-1	21.44	21.3367	0.0907377
	pTEF-CAN1-2	21.27
	pTEF-CAN1-3	21.3				gene expression	CAN1-P1 (me3/Input)
	53-pTEF-CAN1-1	21.91	21.8733	0.0404145		Sample	Input Average CT		me3-IP Average CT		ΔCT		ΔΔCT		Fold difference
	53-pTEF-CAN1-2	21.88					AVG	±	AVG	±	AVG	±	AVG	±	Fold	Lower range	Upper range
	53-pTEF-CAN1-3	21.83				CAN1	21.39	0.13	18.5	0.05	2.89	0.139284	-4.44089e-16	0.139284	1	0.90797	1.10136
						53-CAN1	21.69	0.03	18.72	0.06	2.97	0.067082	-0.08	0.067082	1.05702	1.00899	1.10733
						pTEF-CAN1	21.34	0.09	19.03	0.02	2.31	0.0921954	0.58	0.0921954	0.668964	0.627551	0.713109
H3-IP-P1	CAN1-1	23.69	23.7133	0.0404145		53-pTEF-CAN1	21.87	0.04	19.02	0.02	2.85	0.0447214	0.04	0.0447214	0.972655	0.942967	1.00328
	CAN1-2	23.76
	CAN1-3	23.69				gene expression	CAN1-P1 (me3/H3)
	53-CAN1-1	23.81	23.74	0.0655744		Sample	H3 Average CT		me3-IP Average CT		ΔCT		ΔΔCT		Fold difference				ΔCT (Fold)
	53-CAN1-2	23.73					AVG	±	AVG	±	AVG	±	AVG	±	Fold	Lower range	Upper range		AVG	Lower range	Upper range
	53-CAN1-3	23.68				CAN1	23.71	0.04	18.5	0.05	5.21	0.0640312	-8.88178e-16	0.0640312	1	0.956587	1.04538		37.014	35.4071	38.6938
	pTEF-CAN1-1	24.53	24.49	0.0360555		53-CAN1	23.74	0.07	18.72	0.06	5.02	0.0921954	0.19	0.0921954	0.876606	0.822339	0.934454		32.4467	30.4381	34.5879
	pTEF-CAN1-2	24.46				pTEF-CAN1	24.49	0.04	19.03	0.02	5.46	0.0447214	-0.25	0.0447214	1.18921	1.15291	1.22665		44.0173	42.6738	45.4032
	pTEF-CAN1-3	24.48				53-pTEF-CAN1	24.42	0.1	19.02	0.02	5.4	0.10198	-0.19	0.10198	1.14076	1.06291	1.22432		42.2243	39.3426	45.317
	53-pTEF-CAN1-1	24.49	24.4167	0.102144
	53-pTEF-CAN1-2	24.46
	53-pTEF-CAN1-3	24.3
me3-IP-P1	CAN1-1	18.55	18.4967	0.0472582
	CAN1-2	18.46
	CAN1-3	18.48
	53-CAN1-1	18.71	18.72	0.0556776
	53-CAN1-2	18.67
	53-CAN1-3	18.78
	pTEF-CAN1-1	19.05	19.0267	0.0208167
	pTEF-CAN1-2	19.02
	pTEF-CAN1-3	19.01
	53-pTEF-CAN1-1	19.01	19.0233	0.023094
	53-pTEF-CAN1-2	19.05
	53-pTEF-CAN1-3	19.01
Targets	Samples	CT	AVG	STDV		gene expression	CAN1-P2 (H3/Input)
Input-P2	CAN1-1	20.54	20.5267	0.023094		Sample	Input Average CT		H3-IP Average CT		ΔCT		ΔΔCT		Fold difference
	CAN1-2	20.5					AVG	±	AVG	±	AVG	±	AVG	±	Fold	Lower range	Upper range
	CAN1-3	20.54				CAN1	20.53	0.02	21.86	0.05	-1.33	0.0538516	-1.77636e-15	0.0538516	1	0.963361	1.03803
	53-CAN1-1	20.81	20.8267	0.0152753		53-CAN1	20.83	0.02	21.87	0.03	-1.04	0.0360555	-0.29	0.0360555	1.22264	1.19246	1.25358
	53-CAN1-2	20.83				pTEF-CAN1	20.93	0.02	23.08	0.01	-2.15	0.0223607	0.82	0.0223607	0.566442	0.55773	0.57529
	53-CAN1-3	20.84				53-pTEF-CAN1	21.43	0.01	22.8	0.03	-1.37	0.0316228	0.04	0.0316228	0.972655	0.951567	0.99421
	pTEF-CAN1-1	20.94	20.9333	0.0208167
	pTEF-CAN1-2	20.95
	pTEF-CAN1-3	20.91				gene expression	CAN1-P2 (me3/Input)
	53-pTEF-CAN1-1	21.44	21.4267	0.011547		Sample	Input Average CT		me3-IP Average CT		ΔCT		ΔΔCT		Fold difference
	53-pTEF-CAN1-2	21.42					AVG	±	AVG	±	AVG	±	AVG	±	Fold	Lower range	Upper range
	53-pTEF-CAN1-3	21.42				CAN1	20.53	0.02	19.03	0.01	1.5	0.0223607	0	0.0223607	1	0.98462	1.01562
						53-CAN1	20.83	0.02	18.69	0.02	2.14	0.0282843	-0.64	0.0282843	1.55833	1.52808	1.58918
						pTEF-CAN1	20.93	0.02	19.93	0	1	0.02	0.5	0.02	0.707107	0.697372	0.716978
H3-IP-P2	CAN1-1	21.81	21.86	0.0458258		53-pTEF-CAN1	21.43	0.01	19.22	0.01	2.21	0.0141421	-0.71	0.0141421	1.6358	1.61985	1.65192
	CAN1-2	21.87
	CAN1-3	21.9				gene expression	CAN1-P2 (me3/H3)
	53-CAN1-1	21.89	21.8667	0.0321455		Sample	H3 Average CT		me3-IP Average CT		ΔCT		ΔΔCT		Fold difference				ΔCT (Fold)
	53-CAN1-2	21.88					AVG	±	AVG	±	AVG	±	AVG	±	Fold	Lower range	Upper range		AVG	Lower range	Upper range
	53-CAN1-3	21.83				CAN1	21.86	0.05	19.03	0.01	2.83	0.0509902	1.77636e-15	0.0509902	1	0.965274	1.03598		7.11074	6.86381	7.36656
	pTEF-CAN1-1	23.09	23.08	0.01		53-CAN1	21.87	0.03	18.69	0.02	3.18	0.0360555	-0.35	0.0360555	1.27456	1.2431	1.30682		9.06307	8.83938	9.29243
	pTEF-CAN1-2	23.08				pTEF-CAN1	23.08	0.01	19.93	0	3.15	0.01	-0.32	0.01	1.24833	1.23971	1.25701		8.87656	8.81524	8.9383
	pTEF-CAN1-3	23.07				53-pTEF-CAN1	22.8	0.03	19.22	0.01	3.58	0.0316228	-0.75	0.0316228	1.68179	1.64533	1.71906		11.9588	11.6995	12.2238
	53-pTEF-CAN1-1	22.77	22.8033	0.0305505
	53-pTEF-CAN1-2	22.83
	53-pTEF-CAN1-3	22.81
me3-IP-P2	CAN1-1	19.02	19.0267	0.011547
	CAN1-2	19.04
	CAN1-3	19.02
	53-CAN1-1	18.71	18.6933	0.0208167
	53-CAN1-2	18.67
	53-CAN1-3	18.7
	pTEF-CAN1-1	19.93	19.93	0
	pTEF-CAN1-2	19.93
	pTEF-CAN1-3	19.93
	53-pTEF-CAN1-1	19.21	19.22	0.01
	53-pTEF-CAN1-2	19.23
	53-pTEF-CAN1-3	19.22
Targets	Samples	CT	AVG	STDV		gene expression	CAN1-P3 (H3/Input)
Input-P3	CAN1-1	23.11	23.1067	0.0152753		Sample	Input Average CT		H3-IP Average CT		ΔCT		ΔΔCT		Fold difference
	CAN1-2	23.09					AVG	±	AVG	±	AVG	±	AVG	±	Fold	Lower range	Upper range
	CAN1-3	23.12				CAN1	23.11	0.02	24.26	0.01	-1.15	0.0223607	2.22045e-15	0.0223607	1	0.98462	1.01562
	53-CAN1-1	23.59	23.5067	0.0737111		53-CAN1	23.51	0.07	24.25	0.07	-0.74	0.0989949	-0.41	0.0989949	1.32869	1.24057	1.42306
	53-CAN1-2	23.45				pTEF-CAN1	23.43	0.08	26.12	0.08	-2.69	0.113137	1.54	0.113137	0.343885	0.317948	0.371939
	53-CAN1-3	23.48				53-pTEF-CAN1	23.86	0.04	25.71	0.02	-1.85	0.0447214	0.7	0.0447214	0.615572	0.596783	0.634953
	pTEF-CAN1-1	23.51	23.4267	0.0802081
	pTEF-CAN1-2	23.35
	pTEF-CAN1-3	23.42				gene expression	CAN1-P3 (me3/Input)
	53-pTEF-CAN1-1	23.9	23.8567	0.0404145		Sample	Input Average CT		me3-IP Average CT		ΔCT		ΔΔCT		Fold difference
	53-pTEF-CAN1-2	23.85					AVG	±	AVG	±	AVG	±	AVG	±	Fold	Lower range	Upper range
	53-pTEF-CAN1-3	23.82				CAN1	23.11	0.02	23.65	0.04	-0.54	0.0447214	-8.88178e-16	0.0447214	1	0.969477	1.03148
						53-CAN1	23.51	0.07	23.43	0.08	0.08	0.106301	-0.62	0.106301	1.53688	1.42771	1.65439
						pTEF-CAN1	23.43	0.08	24.35	0.07	-0.92	0.106301	0.38	0.106301	0.768438	0.713853	0.827196
H3-IP-P3	CAN1-1	24.26	24.2567	0.0057735		53-pTEF-CAN1	23.86	0.04	23.65	0.01	0.21	0.0412311	-0.75	0.0412311	1.68179	1.63441	1.73055
	CAN1-2	24.25
	CAN1-3	24.26				gene expression	CAN1-P3 (me3/H3)
	53-CAN1-1	24.32	24.2467	0.0702377		Sample	H3 Average CT		me3-IP Average CT		ΔCT		ΔΔCT		Fold difference				ΔCT (Fold)
	53-CAN1-2	24.24					AVG	±	AVG	±	AVG	±	AVG	±	Fold	Lower range	Upper range		AVG	Lower range	Upper range
	53-CAN1-3	24.18				CAN1	24.26	0.01	23.65	0.04	0.61	0.0412311	-2.9976e-15	0.0412311	1	0.971825	1.02899		1.52626	1.48326	1.57051
	pTEF-CAN1-1	26.14	26.1233	0.0763763		53-CAN1	24.25	0.07	23.43	0.08	0.82	0.106301	-0.21	0.106301	1.15669	1.07452	1.24513		1.76541	1.64	1.9004
	pTEF-CAN1-2	26.04				pTEF-CAN1	26.12	0.08	24.35	0.07	1.77	0.106301	-1.16	0.106301	2.23457	2.07584	2.40544		3.41054	3.16828	3.67133
	pTEF-CAN1-3	26.19				53-pTEF-CAN1	25.71	0.02	23.65	0.01	2.06	0.0223607	-1.45	0.0223607	2.73208	2.69006	2.77476		4.16986	4.10573	4.235
	53-pTEF-CAN1-1	25.71	25.7133	0.0152753
	53-pTEF-CAN1-2	25.7
	53-pTEF-CAN1-3	25.73
me3-IP-P3	CAN1-1	23.61	23.6533	0.0378594
	CAN1-2	23.68
	CAN1-3	23.67
	53-CAN1-1	23.51	23.4333	0.0802081
	53-CAN1-2	23.35
	53-CAN1-3	23.44
	pTEF-CAN1-1	24.43	24.35	0.07
	pTEF-CAN1-2	24.3
	pTEF-CAN1-3	24.32
	53-pTEF-CAN1-1	23.65	23.6467	0.0057735
	53-pTEF-CAN1-2	23.65
	53-pTEF-CAN1-3	23.64
Targets	Samples	CT	AVG	STDV		gene expression	CAN1-TEL (H3/Input)
Input-TEL	CAN1-1	19.94	19.9733	0.162583		Sample	Input Average CT		H3-IP Average CT		ΔCT		ΔΔCT		Fold difference
	CAN1-2	19.83					AVG	±	AVG	±	AVG	±	AVG	±	Fold	Lower range	Upper range
	CAN1-3	20.15				CAN1	19.97	0.16	24.55	0.06	-4.58	0.17088	1.77636e-15	0.17088	1	0.888301	1.12575
	53-CAN1-1	19.97	19.9467	0.0321455		53-CAN1	19.95	0.03	24.07	0.02	-4.12	0.0360555	-0.46	0.0360555	1.37554	1.34159	1.41035
	53-CAN1-2	19.96				pTEF-CAN1	20.1	0.06	24.71	0.05	-4.61	0.0781025	0.03	0.0781025	0.97942	0.927808	1.0339
	53-CAN1-3	19.91				53-pTEF-CAN1	20.15	0.04	23.97	0.04	-3.82	0.0565685	-0.76	0.0565685	1.69349	1.62837	1.76121
	pTEF-CAN1-1	20.15	20.1033	0.0568624
	pTEF-CAN1-2	20.04
	pTEF-CAN1-3	20.12				gene expression	CAN1-TEL (me3/Input)
	53-pTEF-CAN1-1	20.19	20.1533	0.0351188		Sample	Input Average CT		me3-IP Average CT		ΔCT		ΔΔCT		Fold difference
	53-pTEF-CAN1-2	20.12					AVG	±	AVG	±	AVG	±	AVG	±	Fold	Lower range	Upper range
	53-pTEF-CAN1-3	20.15				CAN1	19.97	0.16	23.48	0.04	-3.51	0.164924	1.77636e-15	0.164924	1	0.891975	1.12111
						53-CAN1	19.95	0.03	23.51	0.04	-3.56	0.05	0.05	0.05	0.965936	0.933033	1
						pTEF-CAN1	20.1	0.06	23.81	0.04	-3.71	0.072111	0.2	0.072111	0.870551	0.828107	0.91517
H3-IP-TEL	CAN1-1	24.62	24.5533	0.057735		53-pTEF-CAN1	20.15	0.04	23.63	0.1	-3.48	0.107703	-0.03	0.107703	1.02101	0.947565	1.10015
	CAN1-2	24.52
	CAN1-3	24.52				gene expression	CAN1-TEL (me3/H3)
	53-CAN1-1	24.08	24.0733	0.0208167		Sample	H3 Average CT		me3-IP Average CT		ΔCT		ΔΔCT		Fold difference				ΔCT (Fold)
	53-CAN1-2	24.05					AVG	±	AVG	±	AVG	±	AVG	±	Fold	Lower range	Upper range		AVG	Lower range	Upper range
	53-CAN1-3	24.09				CAN1	24.55	0.06	23.48	0.04	1.07	0.072111	-2.22045e-16	0.072111	1	0.951245	1.05125		2.09943	1.99708	2.20704
	pTEF-CAN1-1	24.66	24.71	0.05		53-CAN1	24.07	0.02	23.51	0.04	0.56	0.0447214	0.51	0.0447214	0.702222	0.680789	0.724331		1.47427	1.42927	1.52069
	pTEF-CAN1-2	24.71				pTEF-CAN1	24.71	0.05	23.81	0.04	0.9	0.0640312	0.17	0.0640312	0.888843	0.850256	0.929181		1.86607	1.78506	1.95075
	pTEF-CAN1-3	24.76				53-pTEF-CAN1	23.97	0.04	23.63	0.1	0.34	0.107703	0.73	0.107703	0.602904	0.559534	0.649636		1.26576	1.1747	1.36387
	53-pTEF-CAN1-1	23.95	23.97	0.043589
	53-pTEF-CAN1-2	23.94
	53-pTEF-CAN1-3	24.02
me3-IP-TEL	CAN1-1	23.51	23.4767	0.0351188
	CAN1-2	23.44
	CAN1-3	23.48
	53-CAN1-1	23.5	23.51	0.0360555
	53-CAN1-2	23.48
	53-CAN1-3	23.55
	pTEF-CAN1-1	23.81	23.8133	0.0351188
	pTEF-CAN1-2	23.78
	pTEF-CAN1-3	23.85
	53-pTEF-CAN1-1	23.59	23.6333	0.102144
	53-pTEF-CAN1-2	23.56
	53-pTEF-CAN1-3	23.75

## Sheet: Fig 7d
WT	HU-			Lee-Coulson Method						K4A	HU-			Lee-Coulson Method						53-H3	HU-			Lee-Coulson Method						53-H3K4A	HU-		Lee-Coulson Method
plating	YPD(200)	CAN(5E7)	Plating	Mutation(m)	Rate (M) E-7	Mutations (m)	Mutation Rate (M)			plating	YPD(200)	CAN(5E7)	Plating	Mutation(m)	Rate (M) E-7	Mutations (m)	Mutation Rate (M)			plating	YPD(200)	CAN(5E7)	Plating	Mutation(m)	Rate (M) E-7	Mutations (m)	Mutation Rate (M)			plating	YPD(200)	CAN(5E7)	Plating	Mutation(m)	Rate (M) E-7	Mutations (m)	Mutation Rate (M)
1	229	22	57250000	6.9279	1.2101	7.8711	1.3341			1	204	34	51000000	9.685	1.899	5.1946	1.1293			1	211	47	52750000	12.485	2.3668	8.5615	1.3809			1	157	17	39250000	5.7028	1.4529	10.1262	1.938
2	236	26	59000000	7.8711	1.3341					2	184	15	46000000	5.1946	1.1293					2	229	62	57250000	15.5596	2.7178					2	190	26	47500000	7.8711	1.6571
3	191	18	47750000	5.9527	1.2466	Upper Bound	Lower Bound			3	197	14	49250000	4.9357	1.0022	Upper Bound	Lower Bound			3	248	29	62000000	8.5615	1.3809	Upper Bound	Lower Bound			3	169	16	42250000	5.4502	1.29	Upper Bound	Lower Bound
4	205	14	51250000	4.9357	0.9631	1.9158	1.2101			4	198	45	49500000	12.0637	2.4371	1.7851	0.9074			4	220	13	55000000	4.6732	0.8497	2.5138	1.2299			4	209	36	52250000	10.1262	1.938	3.1978	1.4156
5	199	29	49750000	8.5615	1.7209					5	184	16	46000000	5.4502	1.1848					5	227	23	56750000	7.1664	1.2628					5	190	6	47500000	2.6908	0.5665
6	186	29	46500000	8.5615	1.8412	Upper Difference	Lower Difference			6	247	10	61750000	3.86	0.6251	Upper Difference	Lower Difference			6	244	30	61000000	8.7887	1.4408	Upper Difference	Lower Difference			6	183	66	45750000	16.358	3.5755	Upper Difference	Lower Difference
7	231	19	57750000	6.1999	1.0736	0.5817	0.124			7	206	13	51500000	4.6732	0.9074	0.6558	0.2219			7	251	20	62750000	6.4448	1.0271	1.1329	0.151			7	204	40	51000000	10.9964	2.1562	1.2598	0.5224
8	196	18	49000000	5.9527	1.2148					8	169	13	42250000	4.6732	1.1061					8	256	26	64000000	7.8711	1.2299					8	182	57	45500000	14.5498	3.1978
9	222	39	55500000	10.7803	1.9424					9	202	31	50500000	9.0146	1.7851					9	187	20	46750000	6.4448	1.3786					9	154	16	38500000	5.4502	1.4156
10	216	37	54000000	10.3452	1.9158					10	188	8	47000000	3.2907	0.7001					10	276	71	69000000	17.3453	2.5138					10	162	74	40500000	17.9324	4.4278
11	202	42	50500000	11.4258	2.2625					11	207	29	51750000	8.5615	1.6544					11	244	82	61000000	19.4802	3.1935					11	165	46	41250000	12.2747	2.9757
						MSS maximum likeihood method										MSS maximum likeihood method										MSS maximum likeihood method										MSS maximum likeihood method
						Mutations (m)	Mutation Rate (per 10^7)									Mutations (m)	Mutation Rate (per 10^7)									Mutations (m)	Mutation Rate (per 10^7)									Mutations (m)	Mutation Rate (per 10^7)
						8.853	1.6841									6.622	1.3329									10.032	1.7023									8.805	1.9716
						Upper Bound	Lower Bound									Upper Bound	Lower Bound									Upper Bound	Lower Bound									Upper Bound	Lower Bound
						2.3302	1.1193									1.8951	0.8477									2.3293	1.1514									2.7294	1.3094
						Upper Difference	Lower Difference									Upper Difference	Lower Difference									Upper Difference	Lower Difference									Upper Difference	Lower Difference
						0.6462	0.5647									0.5622	0.4852									0.627	0.5509									0.7577	0.6623
pTEF-H3	HU-			Lee-Coulson Method						pTEF-K4A	HU-			Lee-Coulson Method						pTEF-53-H3	HU-			Lee-Coulson Method						pTEF-53-H3K4A	HU-		Lee-Coulson Method
plating	YPD(200)	CAN(5E7)	Plating	Mutation(m)	Rate (M) E-7	Mutations (m)	Mutation Rate (M)			plating	YPD(200)	CAN(5E7)	Plating	Mutation(m)	Rate (M) E-7	Mutations (m)	Mutation Rate (M)			plating	YPD(200)	CAN(3E7)	Plating	Mutation(m)	Rate (M) E-7	Mutations (m)	Mutation Rate (M)			plating	YPD(200)	CAN(3E7)	Plating	Mutation(m)	Rate (M) E-7	Mutations (m)	Mutation Rate (M)
1	231	168	57750000	35.0281	6.0655	42.1568	7.3636			1	194	220	48500000	43.8233	9.0357	33.2953	7.6104			1	219	214	32850000	42.8247	13.0364	34.1636	9.9242			1	184	98	27600000	22.5086	8.1553	30.4893	11.615
2	219	261	54750000	50.552	9.2332					2	166	132	41500000	28.7123	6.9186					2	217	127	32550000	27.8165	8.5458					2	172	202	25800000	40.8158	15.8201
3	203	161	50750000	33.8167	6.6634	Upper Bound	Lower Bound			3	189	192	47250000	39.1289	8.2812	Upper Bound	Lower Bound			3	226	115	33900000	25.6448	7.5648	Upper Bound	Lower Bound			3	175	142	26250000	30.4893	11.615	Upper Bound	Lower Bound
4	229	210	57250000	42.1568	7.3636	10.9623	6.0655			4	175	158	43750000	33.2953	7.6104	8.4495	6.7263			4	239	201	35850000	40.6476	11.3382	12.8942	7.9741			4	209	240	31350000	47.1253	15.032	15.8201	8.1553
5	175	247	43750000	48.2719	11.0336					5	175	159	43750000	33.4693	7.6501					5	211	163	31650000	34.1636	10.7942					5	193	197	28950000	39.9738	13.8079
6	205	296	51250000	56.182	10.9623	Upper Difference	Lower Difference			6	186	111	46500000	24.9135	5.3577	Upper Difference	Lower Difference			6	222	120	33300000	26.5536	7.9741	Upper Difference	Lower Difference			6	132	73	19800000	17.7371	8.9581	Upper Difference	Lower Difference
7	212	169	53000000	35.2005	6.6416	3.5987	1.2981			7	164	77	41000000	18.5157	4.516	0.8391	0.8841			7	240	166	36000000	34.6827	9.6341	2.97	1.9501			7	177	73	26550000	17.7371	6.6806	4.2051	3.4597
8	198	285	49500000	54.4227	10.9945					8	178	183	44500000	37.6001	8.4495					8	195	96	29250000	22.1344	7.5673					8	164	66	24600000	16.358	6.6496
9	206	130	51500000	28.3546	5.5057					9	165	192	41250000	39.1289	9.4858					9	226	160	33900000	33.6431	9.9242					9	154	93	23100000	21.571	9.3381
10	193	233	48250000	45.974	9.5283					10	173	142	43250000	30.4893	7.0495					10	198	201	29700000	40.6476	13.6861					10	171	226	25650000	44.8181	17.4729
11	203	133	50750000	28.8909	5.6928					11	198	158	49500000	33.2953	6.7263					11	224	217	33600000	43.3245	12.8942					11	147	173	22050000	35.8889	16.2761
						MSS maximum likeihood method										MSS maximum likeihood method										MSS maximum likeihood method										MSS maximum likeihood method
						Mutations (m)	Mutation Rate (per 10^7)									Mutations (m)	Mutation Rate (per 10^7)									Mutations (m)	Mutation Rate (per 10^7)									Mutations (m)	Mutation Rate (per 10^7)
						44.89	8.6858									35.845	8.0345									37.038	11.2376									28.831	11.2581
						Upper Bound	Lower Bound									Upper Bound	Lower Bound									Upper Bound	Lower Bound									Upper Bound	Lower Bound
						10.6502	6.8739									9.9892	6.2422									13.9426	8.755									14.1978	8.5791
						Upper Difference	Lower Difference									Upper Difference	Lower Difference									Upper Difference	Lower Difference									Upper Difference	Lower Difference
						1.9643	1.812									1.9547	1.7924									2.7052	2.4825									2.9395	2.6792

## Sheet: Fig 7e
pTEF-H3	HU 5 mM			Lee-Coulson Method
plating	YPD(200)	CAN(5E7)	Plating	Mutation(m)	Rate (M) E-7	Mutations (m)	Mutation Rate (M)
1	255	224	63750000	44.4869	6.97834	47.7812	8.34606
9	155	135	38750000	29.2475	7.54774
3	210	196	52500000	39.8051	7.58192	Upper Bound	Lower Bound
5	183	173	45750000	35.889	7.84459	13.03	7.547
8	219	222	54750000	44.1554	8.06491
10	229	244	57250000	47.7812	8.34606	Upper Difference	Lower Difference
6	223	242	55750000	47.4534	8.51182
2	211	276	52750000	52.9765	10.0429
11	260	360	65000000	66.2555	10.1932
7	235	427	58750000	76.5514	13.03
4	205	370	51250000	67.807	13.2306
pTEF-H3K4A	HU 5mM		Lee-Coulson Method
plating	YPD(200)	CAN(5E7)	Plating	Mutation(m)	Rate (M) E-7	Mutations (m)	Mutation Rate (M)
10	191	116	47750000	25.8269	5.40877	42.3241	9.15115
11	167	138	41750000	29.7808	7.13313
4	164	152	41000000	32.2481	7.86539	Upper Bound	Lower Bound
7	179	195	44750000	39.6363	8.85727	12.224	7.133
9	189	215	47250000	42.9915	9.09873
6	185	211	46250000	42.3241	9.15116	Upper Difference	Lower Difference
2	161	193	40250000	39.2981	9.7635
5	165	218	41250000	43.498	10.545
1	198	298	49500000	56.501	11.4143
3	203	333	50750000	62.0373	12.2241
8	167	330	41750000	62.0374	14.8593
53-pTEF-K4A	HU 5 mM			Lee-Coulson Method
plating	YPD(200)	CAN(3E7)	Plating	Mutation(m)	Rate (M) E-7	Mutations (m)	Mutation Rate (M)
10	167	223	25050000	44.3212	17.6931	40.8156	20.6139
7	138	180	20700000	37.0882	17.917
9	141	193	21150000	39.2981	18.5807	Upper Bound	Lower Bound
12	171	261	25650000	50.552	19.7084	24.8908	17.917
3	129	187	19350000	38.2809	19.7834
5	132	202	19800000	40.8156	20.6139	Upper Difference	Lower Difference
2	130	211	19500000	42.324	21.7046
11	127	234	19050000	46.1387	24.2198
1	130	243	19500000	47.9448	24.5871
8	138	267	20700000	51.524	24.8908
6	107	207	16050000	41.6548	25.9531

## Sheet: Fig 7f
WT	HU+		Lee-Coulson Method							K4A	HU+		Lee-Coulson Method							pTEF-H3	HU+		Lee-Coulson Method							pTEF-K4A	HU+		Lee-Coulson Method
plating	YPD(200)	CAN(5E7)	Plating	Mutation(m)	Rate (M) E-7	Mutations (m)	Mutation Rate (M)			plating	YPD(200)	CAN(5E7)	Plating	Mutations (m)	Mutation Rate (per 10^7)	Mutations (m)	Mutation Rate (M)			plating	YPD(200)	CAN(3E7)	Plating	Mutation(m)	Rate (M) E-7	Mutations (m)	Mutation Rate (M)			plating	YPD(200)	CAN(3E7)	Plating	Mutation(m)	Rate (M) E-7	Mutations (m)	Mutation Rate (M)
1	73	64	18250000	15.9598	8.7451	15.5596	9.8353			1	78	72	19500000	17.5414	8.9956	17.7371	9.1362			1	84	178	12600000	36.7462	29.1637	35.717	27.8628			1	75	141	11250000	30.3124	26.9444	38.9595	43.0632
2	64	79	16000000	18.9027	11.8142					2	67	75	16750000	18.1273	10.8223					2	67	172	10050000	35.717	35.5393					2	72	240	10800000	47.1253	43.6345
3	54	51	13500000	13.3188	9.8658	Upper Bound	Lower Bound			3	73	73	18250000	17.7371	9.719	Upper Bound	Lower Bound			3	84	171	12600000	35.545	28.2103	Upper Bound	Lower Bound			3	60	191	9000000	38.9595	43.2883	Upper Bound	Lower Bound
4	53	65	13250000	16.1592	12.1956	12.1956	8.3243			4	92	78	23000000	18.7094	8.1345	11.3943	8.1345			4	93	123	13950000	27.0961	19.4237	31.1226	25.3727			4	58	202	8700000	40.8158	46.9147	45.373	30.6658
5	67	51	16750000	13.3188	7.9515					5	88	71	22000000	17.3453	7.8842					5	97	179	14550000	36.9173	25.3727					5	59	206	8850000	41.4872	46.8782
6	69	67	17250000	16.5564	9.5979	Upper Difference	Lower Difference			6	83	62	20750000	15.5596	7.4986	Upper Difference	Lower Difference			6	83	157	12450000	33.1212	26.6034	Upper Difference	Lower Difference			6	59	186	8850000	38.1109	43.0632	Upper Difference	Lower Difference
7	60	58	15000000	14.7529	9.8353	2.3603	1.511			7	65	77	16250000	18.5157	11.3943	2.2581	1.0017			7	92	188	13800000	38.4507	27.8628	3.2598	2.4901			7	81	181	12150000	37.259	30.6658	2.3098	12.3974
8	54	40	13500000	10.9964	8.1455					8	75	63	18750000	15.7599	8.4053					8	75	178	11250000	36.7462	32.6633					8	67	208	10050000	41.8223	41.6142
9	47	72	11750000	17.5414	14.9289					9	60	78	15000000	18.7094	12.4729					9	86	159	12900000	33.4693	25.9452					9	69	239	10350000	46.9611	45.373
10	45	62	11250000	15.5596	13.8308					10	69	63	17250000	15.7599	9.1362					10	82	187	12300000	38.2808	31.1226					10	60	153	9000000	32.423	36.0256
11	61	48	15250000	12.6945	8.3243					11	72	126	18000000	27.6368	15.3538					11	94	167	14100000	34.8555	24.7202					11	78	163	11700000	34.1636	29.1997
						MSS maximum likeihood method										MSS maximum likeihood method										MSS maximum likeihood method										MSS maximum likeihood method
						Mutations (m)	Mutation Rate (per 10^7)									Mutations (m)	Mutation Rate (per 10^7)									Mutations (m)	Mutation Rate (per 10^7)									Mutations (m)	Mutation Rate (per 10^7)
						17.452	11.8684									21.129	11.3099									40.997	32.0859									44.734	44.4511
						Upper Bound	Lower Bound									Upper Bound	Lower Bound									Upper Bound	Lower Bound									Upper Bound	Lower Bound
						15.5176	8.5953									14.5774	8.3605									39.5591	25.2087									54.5155	35.1686
						Upper Difference	Lower Difference									Upper Difference	Lower Difference									Upper Difference	Lower Difference									Upper Difference	Lower Difference
						3.649	3.2732									3.2673	2.9496									7.4731	6.8772									10.0645	9.2824

## Sheet: Fig S4a
Targets	Samples	CT	AVG	STDV		LRE1 gene expression
LRE1	WT-1	26.19	26.1733	0.0208167		Sample	LRE1 Average CT		ACT1 Average CT		ΔCT		ΔΔCT		Fold difference
	WT-2	26.18					AVG	±	AVG	±	AVG	±	AVG	±	Fold	Lower range	Upper range
	WT-3	26.15				WT	26.17	0.02	21.27	0.13	4.9	0.131529	0	0.131529	1	0.912863	1.09545
	K4A-1	25.23	25.28	0.05		K4A	25.28	0.05	19.96	0.12	5.32	0.13	0.42	0.13	0.747425	0.68302	0.817902
	K4A-2	25.28				53	25.01	0.17	19.77	0.12	5.24	0.208087	0.34	0.208087	0.790041	0.683927	0.91262
	K4A-3	25.33				53K4A	25.62	0.24	20.51	0.08	5.11	0.252982	0.21	0.252982	0.864537	0.725485	1.03024
	53-1	25.05	25.01	0.173494		WT+ MET	28.55	0.07	17.31	0.11	11.24	0.130384	6.34	0.130384	0.0123444	0.0112777	0.013512
	53-2	24.82				K4A + MET	28.45	0.08	16.97	0.02	11.48	0.0824621	6.58	0.0824621	0.0104526	0.00987186	0.0110674
	53-3	25.16				53 + MET	28.67	0.03	17.02	0.03	11.65	0.0424264	6.75	0.0424264	0.00929068	0.00902144	0.00956796
	53K4A-1	25.57	25.62	0.238956		53K4A + MET	28.31	0.06	17.37	0.02	10.94	0.0632456	6.04	0.0632456	0.0151977	0.0145459	0.0158788
	53K4A-2	25.88
	53K4A-3	25.41
ACT	WT-1	21.33	21.2733	0.134288
	WT-2	21.37
	WT-3	21.12
	K4A-1	20.1	19.96	0.122882
	K4A-2	19.87
	K4A-3	19.91
	53-1	19.89	19.77	0.12
	53-2	19.65
	53-3	19.77
	53K4A-1	20.57	20.51	0.0793725
	53K4A-2	20.54
	53K4A-3	20.42
LRE1	MET-WT-1	28.57	28.5467	0.0680686
	MET-WT-2	28.47
	MET-WT-3	28.6
	MET-K4A-1	28.38	28.45	0.0754983
	MET-K4A-2	28.44
	MET-K4A-3	28.53
	MET-53-1	28.65	28.6667	0.0288675
	MET-53-2	28.7
	MET-53-3	28.65
	MET-53K4A-1	28.35	28.3133	0.0635085
	MET-53K4A-2	28.24
	MET-53K4A-3	28.35
ACT	MET-WT-1	17.41	17.31	0.111355
	MET-WT-2	17.33
	MET-WT-3	17.19
	MET-K4A-1	16.99	16.9733	0.0152753
	MET-K4A-2	16.96
	MET-K4A-3	16.97
	MET-53-1	17	17.02	0.0264575
	MET-53-2	17.05
	MET-53-3	17.01
	MET-53K4A-1	17.38	17.3667	0.0152753
	MET-53K4A-2	17.37
	MET-53K4A-3	17.35

## Sheet: Fig S4c
Targets	Samples	CT	AVG	STDV		gene expression	LRE1-P1 (H3/Input)
Input-P1	WT-MET(+)-1	22.29	22.3067	0.0152753		Sample	Input Average CT		H3-IP Average CT		ΔCT		ΔΔCT		Fold difference
	WT-MET(+)-2	22.31					AVG	±	AVG	±	AVG	±	AVG	±	Fold	Lower range	Upper range
	WT-MET(+)-3	22.32				WT-MET(+)	22.31	0.02	23.38	0.11	-1.07	0.111803	2.22045e-16	0.111803	1	0.925431	1.08058
	53-MET(+)-1	22.47	22.3333	0.118462		53-MET(+)	22.33	0.12	23.92	0.09	-1.59	0.15	0.52	0.15	0.697372	0.628507	0.773782
	53-MET(+)-2	22.26				WT-MET(-)	22.12	0.06	22.89	0.01	-0.77	0.0608276	-0.3	0.0608276	1.23114	1.18032	1.28416
	53-MET(+)-3	22.27				53-MET(-)	22.87	0.07	23.18	0.07	-0.31	0.0989949	-0.76	0.0989949	1.69349	1.58118	1.81377
	WT-MET(-)-1	22.19	22.12	0.0608276
	WT-MET(-)-2	22.09
	WT-MET(-)-3	22.08				gene expression	LRE1-P1 (me3/Input)
	53-MET(-)-1	22.95	22.87	0.07		Sample	Input Average CT		me3-IP Average CT		ΔCT		ΔΔCT		Fold difference				ΔCT (Fold)
	53-MET(-)-2	22.82					AVG	±	AVG	±	AVG	±	AVG	±	Fold	Lower range	Upper range		AVG	Lower range	Upper range
	53-MET(-)-3	22.84				WT-MET(+)	22.31	0.02	20.8	0.07	1.51	0.0728011	1.9984e-15	0.0728011	1	0.95079	1.05176		0.379747	0.361059	0.399401
						53-MET(+)	22.33	0.12	21.54	0.04	0.79	0.126491	0.72	0.126491	0.607097	0.556136	0.662729		0.230543	0.211191	0.251669
						WT-MET(-)	22.12	0.06	18.9	0.01	3.22	0.0608276	-1.71	0.0608276	3.27161	3.13654	3.4125		1.24238	1.19109	1.29588
H3-IP-P1	WT-MET(+)-1	23.5	23.3767	0.107858		53-MET(-)	22.87	0.07	19.21	0.04	3.66	0.0806226	-2.15	0.0806226	4.43828	4.19706	4.69336		1.68542	1.59382	1.78229
	WT-MET(+)-2	23.33
	WT-MET(+)-3	23.3				gene expression	LRE1-P1 (me3/H3)
	53-MET(+)-1	24.03	23.9233	0.0929157		Sample	H3 Average CT		me3-IP Average CT		ΔCT		ΔΔCT		Fold difference				ΔCT (Fold)
	53-MET(+)-2	23.88					AVG	±	AVG	±	AVG	±	AVG	±	Fold	Lower range	Upper range		AVG	Lower range	Upper range
	53-MET(+)-3	23.86				WT-MET(+)	23.38	0.11	20.8	0.07	2.58	0.130384	1.77636e-15	0.130384	1	0.913588	1.09459		5.9794	5.46271	6.54496
	WT-MET(-)-1	22.89	22.8933	0.0057735		53-MET(+)	23.92	0.09	21.54	0.04	2.38	0.0984886	0.2	0.0984886	0.870551	0.813104	0.932056		5.20537	4.86187	5.57313
	WT-MET(-)-2	22.9				WT-MET(-)	22.89	0.01	18.9	0.01	3.99	0.0141421	-1.41	0.0141421	2.65737	2.63145	2.68355		15.8895	15.7345	16.046
	WT-MET(-)-3	22.89				53-MET(-)	23.18	0.07	19.21	0.04	3.97	0.0806226	-1.39	0.0806226	2.62079	2.47835	2.77141		15.6707	14.819	16.5714
	53-MET(-)-1	23.26	23.1767	0.0737111
	53-MET(-)-2	23.12
	53-MET(-)-3	23.15
me3-IP-P1	WT-MET(+)-1	20.88	20.8	0.07
	WT-MET(+)-2	20.75
	WT-MET(+)-3	20.77
	53-MET(+)-1	21.58	21.54	0.0360555
	53-MET(+)-2	21.51
	53-MET(+)-3	21.53
	WT-MET(-)-1	18.89	18.8967	0.011547
	WT-MET(-)-2	18.89
	WT-MET(-)-3	18.91
	53-MET(-)-1	19.25	19.21	0.0360555
	53-MET(-)-2	19.2
	53-MET(-)-3	19.18
Targets	Samples	CT	AVG	STDV		gene expression	CAN1-P2 (H3/Input)
Input-P2	WT-MET(+)-1	23.15	23.08	0.0655744		Sample	Input Average CT		H3-IP Average CT		ΔCT		ΔΔCT		Fold difference
	WT-MET(+)-2	23.02					AVG	±	AVG	±	AVG	±	AVG	±	Fold	Lower range	Upper range
	WT-MET(+)-3	23.07				WT-MET(+)	23.08	0.07	22.96	0.06	0.12	0.0921954	2.55351e-15	0.0921954	1	0.938094	1.06599
	53-MET(+)-1	22.94	23.0867	0.128582		53-MET(+)	23.09	0.13	23.67	0.01	-0.58	0.130384	0.7	0.130384	0.615572	0.56238	0.673796
	53-MET(+)-2	23.14				WT-MET(-)	22.88	0.02	22.63	0.04	0.25	0.0447214	-0.13	0.0447214	1.09429	1.06089	1.12875
	53-MET(+)-3	23.18				53-MET(-)	23.6	0.01	22.83	0.01	0.77	0.0141421	-0.65	0.0141421	1.56917	1.55386	1.58463
	WT-MET(-)-1	22.86	22.8767	0.0208167
	WT-MET(-)-2	22.87
	WT-MET(-)-3	22.9				gene expression	CAN1-P2 (me3/Input)
	53-MET(-)-1	23.6	23.5967	0.0057735		Sample	Input Average CT		me3-IP Average CT		ΔCT		ΔΔCT		Fold difference				ΔCT (Fold)
	53-MET(-)-2	23.59					AVG	±	AVG	±	AVG	±	AVG	±	Fold	Lower range	Upper range		AVG	Lower range	Upper range
	53-MET(-)-3	23.6				WT-MET(+)	23.08	0.07	19.91	0.02	3.17	0.0728011	1.77636e-15	0.0728011	1	0.95079	1.05176		1.20006	1.14101	1.26217
						53-MET(+)	23.09	0.13	20.39	0.12	2.7	0.176918	0.47	0.176918	0.721965	0.638643	0.816157		0.866403	0.766412	0.979439
						WT-MET(-)	22.88	0.02	19.99	0.12	2.89	0.121655	0.28	0.121655	0.823591	0.756989	0.896053		0.988361	0.908434	1.07532
H3-IP-P2	WT-MET(+)-1	22.95	22.9633	0.061101		53-MET(-)	23.6	0.01	19.79	0.06	3.81	0.0608276	-0.64	0.0608276	1.55833	1.49399	1.62544		1.87009	1.79288	1.95063
	WT-MET(+)-2	22.91
	WT-MET(+)-3	23.03				gene expression	CAN1-P2 (me3/H3)
	53-MET(+)-1	23.66	23.6667	0.011547		Sample	H3 Average CT		me3-IP Average CT		ΔCT		ΔΔCT		Fold difference				ΔCT (Fold)
	53-MET(+)-2	23.68					AVG	±	AVG	±	AVG	±	AVG	±	Fold	Lower range	Upper range		AVG	Lower range	Upper range
	53-MET(+)-3	23.66				WT-MET(+)	22.96	0.06	19.91	0.02	3.05	0.0632456	-8.88178e-16	0.0632456	1	0.957109	1.04481		8.28212	7.92689	8.65327
	WT-MET(-)-1	22.58	22.6267	0.0416333		53-MET(+)	23.67	0.01	20.39	0.12	3.28	0.120416	-0.23	0.120416	1.17283	1.07892	1.27493		9.71356	8.93572	10.5591
	WT-MET(-)-2	22.64				WT-MET(-)	22.63	0.04	19.99	0.12	2.64	0.126491	0.41	0.126491	0.752623	0.689446	0.82159		6.23332	5.71007	6.80451
	WT-MET(-)-3	22.66				53-MET(-)	22.83	0.01	19.79	0.06	3.04	0.0608276	0.01	0.0608276	0.993092	0.952092	1.03586		8.22491	7.88534	8.57911
	53-MET(-)-1	22.82	22.8267	0.0057735
	53-MET(-)-2	22.83
	53-MET(-)-3	22.83
me3-IP-P2	WT-MET(+)-1	19.89	19.9067	0.0208167
	WT-MET(+)-2	19.9
	WT-MET(+)-3	19.93
	53-MET(+)-1	20.31	20.3867	0.115902
	53-MET(+)-2	20.33
	53-MET(+)-3	20.52
	WT-MET(-)-1	20.13	19.9933	0.123423
	WT-MET(-)-2	19.89
	WT-MET(-)-3	19.96
	53-MET(-)-1	19.86	19.7867	0.0635085
	53-MET(-)-2	19.75
	53-MET(-)-3	19.75
Targets	Samples	CT	AVG	STDV		gene expression	LRE1-P3 (H3/Input)
Input-P3	WT-MET(+)-1	20.91	20.8867	0.0585947		Sample	Input Average CT		H3-IP Average CT		ΔCT		ΔΔCT		Fold difference
	WT-MET(+)-2	20.82					AVG	±	AVG	±	AVG	±	AVG	±	Fold	Lower range	Upper range
	WT-MET(+)-3	20.93				WT-MET(+)	20.89	0.06	20.7	0.12	0.19	0.134164	-1.27676e-15	0.134164	1	0.911198	1.09746
	53-MET(+)-1	20.94	20.91	0.0264575		53-MET(+)	20.91	0.03	21.12	0.04	-0.21	0.05	0.4	0.05	0.757858	0.732043	0.784584
	53-MET(+)-2	20.9				WT-MET(-)	20.79	0.07	20.9	0.04	-0.11	0.0806226	0.3	0.0806226	0.812252	0.768106	0.858936
	53-MET(+)-3	20.89				53-MET(-)	21.46	0.12	20.9	0.01	0.56	0.120416	-0.37	0.120416	1.29235	1.18886	1.40485
	WT-MET(-)-1	20.86	20.7867	0.0665833
	WT-MET(-)-2	20.73
	WT-MET(-)-3	20.77				gene expression	LRE1-P3 (me3/Input)
	53-MET(-)-1	21.5	21.46	0.1249		Sample	Input Average CT		me3-IP Average CT		ΔCT		ΔΔCT		Fold difference				ΔCT (Fold)
	53-MET(-)-2	21.56					AVG	±	AVG	±	AVG	±	AVG	±	Fold	Lower range	Upper range		AVG	Lower range	Upper range
	53-MET(-)-3	21.32				WT-MET(+)	20.89	0.06	19.24	0.04	1.65	0.072111	-2.22045e-15	0.072111	1	0.951245	1.05125		0.418445	0.398044	0.439892
						53-MET(+)	20.91	0.03	19.69	0.03	1.22	0.0424264	0.43	0.0424264	0.742262	0.720751	0.764414		0.310596	0.301595	0.319865
						WT-MET(-)	20.79	0.07	19.9	0.01	0.89	0.0707107	0.76	0.0707107	0.590496	0.562252	0.620159		0.24709	0.235272	0.259502
H3-IP-P3	WT-MET(+)-1	20.82	20.7033	0.115036		53-MET(-)	21.46	0.12	19.6	0.03	1.86	0.123693	-0.21	0.123693	1.15669	1.06165	1.26024		0.48401	0.444242	0.527339
	WT-MET(+)-2	20.59
	WT-MET(+)-3	20.7				gene expression	LRE1-P3 (me3/H3)
	53-MET(+)-1	21.1	21.12	0.043589		Sample	H3 Average CT		me3-IP Average CT		ΔCT		ΔΔCT		Fold difference				ΔCT (Fold)
	53-MET(+)-2	21.09					AVG	±	AVG	±	AVG	±	AVG	±	Fold	Lower range	Upper range		AVG	Lower range	Upper range
	53-MET(+)-3	21.17				WT-MET(+)	20.7	0.12	19.24	0.04	1.46	0.126491	-8.88178e-16	0.126491	1	0.916057	1.09164		2.75108	2.52015	3.00318
	WT-MET(-)-1	20.94	20.8967	0.0378594		53-MET(+)	21.12	0.04	19.69	0.03	1.43	0.05	0.03	0.05	0.97942	0.946058	1.01396		2.69447	2.60268	2.78949
	WT-MET(-)-2	20.87				WT-MET(-)	20.9	0.04	19.9	0.01	1	0.0412311	0.46	0.0412311	0.726986	0.706504	0.748063		2	1.94365	2.05798
	WT-MET(-)-3	20.88				53-MET(-)	20.9	0.01	19.6	0.03	1.3	0.0316228	0.16	0.0316228	0.895025	0.87562	0.91486		2.46229	2.4089	2.51686
	53-MET(-)-1	20.9	20.9067	0.011547
	53-MET(-)-2	20.92
	53-MET(-)-3	20.9
me3-IP-P3	WT-MET(+)-1	19.28	19.2367	0.0378594
	WT-MET(+)-2	19.21
	WT-MET(+)-3	19.22
	53-MET(+)-1	19.72	19.69	0.03
	53-MET(+)-2	19.66
	53-MET(+)-3	19.69
	WT-MET(-)-1	19.91	19.9	0.01
	WT-MET(-)-2	19.9
	WT-MET(-)-3	19.89
	53-MET(-)-1	19.63	19.6033	0.0305505
	53-MET(-)-2	19.57
	53-MET(-)-3	19.61
Samples	CT	AVG	STDV		gene expression	TEL VI (H3/Input)
WT-MET(+)-1	20.88	20.79	0.09		Sample	Input Average CT		H3-IP Average CT		ΔCT		ΔΔCT		Fold difference				Primers
WT-MET(+)-2	20.79					AVG	±	AVG	±	AVG	±	AVG	±	Fold	Lower range	Upper range		P1
WT-MET(+)-3	20.7				WT-MET(+)	20.79	0.09	23.65	0.02	-2.86	0.0921954	-4.44089e-16	0.0921954	1	0.938094	1.06599		P2
53-MET(+)-1	20.65	20.6767	0.0251661		53-MET(+)	20.68	0.03	23.67	0.06	-2.99	0.067082	0.13	0.067082	0.913831	0.872313	0.957326		P3
53-MET(+)-2	20.7				WT-MET(-)	20.68	0.03	23.61	0.04	-2.93	0.05	0.07	0.05	0.952638	0.920188	0.986233		TEL VI
53-MET(+)-3	20.68				53-MET(-)	20.82	0.02	23.21	0.06	-2.39	0.0632456	-0.47	0.0632456	1.38511	1.3257	1.44718
WT-MET(-)-1	20.69	20.6767	0.0321455
WT-MET(-)-2	20.64
WT-MET(-)-3	20.7				gene expression	TEL VI (me3/Input)
53-MET(-)-1	20.8	20.8233	0.0208167		Sample	Input Average CT		me3-IP Average CT		ΔCT		ΔΔCT		Fold difference				ΔCT (Fold)
53-MET(-)-2	20.83					AVG	±	AVG	±	AVG	±	AVG	±	Fold	Lower range	Upper range		AVG	Lower range	Upper range
53-MET(-)-3	20.84				WT-MET(+)	20.79	0.09	23.86	0.03	-3.07	0.0948683	4.44089e-16	0.0948683	1	0.936358	1.06797		0.0158773	0.0148668	0.0169564
					53-MET(+)	20.68	0.03	24.02	0.09	-3.34	0.0948683	0.27	0.0948683	0.82932	0.77654	0.885687		0.0131674	0.0123294	0.0140623
					WT-MET(-)	20.68	0.03	23.74	0.01	-3.06	0.0316228	-0.01	0.0316228	1.00696	0.985124	1.02927		0.0159877	0.0156411	0.016342
WT-MET(+)-1	23.64	23.6533	0.023094		53-MET(-)	20.82	0.02	23.69	0.08	-2.87	0.0824621	-0.2	0.0824621	1.1487	1.08488	1.21627		0.0182382	0.017225	0.0193111
WT-MET(+)-2	23.64
WT-MET(+)-3	23.68				gene expression	TEL VI (me3/H3)
53-MET(+)-1	23.71	23.6733	0.0550757		Sample	H3 Average CT		me3-IP Average CT		ΔCT		ΔΔCT		Fold difference				ΔCT (Fold)
53-MET(+)-2	23.7					AVG	±	AVG	±	AVG	±	AVG	±	Fold	Lower range	Upper range		AVG	Lower range	Upper range
53-MET(+)-3	23.61				WT-MET(+)	23.65	0.02	23.86	0.03	-0.21	0.0360555	8.60423e-16	0.0360555	1	0.975318	1.02531		0.864537	0.843199	0.886416
WT-MET(-)-1	23.62	23.61	0.0360555		53-MET(+)	23.67	0.06	24.02	0.09	-0.35	0.108167	0.14	0.108167	0.907519	0.841966	0.978176		0.784584	0.727911	0.84567
WT-MET(-)-2	23.64				WT-MET(-)	23.61	0.04	23.74	0.01	-0.13	0.0412311	-0.08	0.0412311	1.05702	1.02724	1.08766		0.913831	0.888085	0.940325
WT-MET(-)-3	23.57				53-MET(-)	23.21	0.06	23.69	0.08	-0.48	0.1	0.27	0.1	0.82932	0.773782	0.888843		0.716978	0.668964	0.768438
53-MET(-)-1	23.16	23.2133	0.061101
53-MET(-)-2	23.2
53-MET(-)-3	23.28
WT-MET(+)-1	23.84	23.86	0.0264575
WT-MET(+)-2	23.85
WT-MET(+)-3	23.89
53-MET(+)-1	23.96	24.02	0.087178
53-MET(+)-2	23.98
53-MET(+)-3	24.12
WT-MET(-)-1	23.73	23.7433	0.011547
WT-MET(-)-2	23.75
WT-MET(-)-3	23.75
53-MET(-)-1	23.64	23.6933	0.0757188
53-MET(-)-2	23.66
53-MET(-)-3	23.78
